# Supplementary material for: Abundant and diverse Tetrahymena species living in the bladder traps of aquatic carnivorous Utricularia plants
Source: Sci Rep. 2019 Sep 20;9:13669. doi: 10.1038/s41598-019-50123-1 (PMC6754427; doi:10.1038/s41598-019-50123-1)
Supplement: Supplementary file 6 — Supplementary Table 1 [file 41598_2019_50123_MOESM6_ESM.xlsx]

## Sheet: Sheet1
Isolate	Collection Date	Collection site	The species of Utricularia plant	GPS coordinate	BT Species number	COX1 sequence	Species	MIC/Amic
171112-1	2017-11-23	Xizhi Dreampond, Taipei	Utricularia aurea	25.127691, 121.636049	BT-1	1.1	nsp	MIC
171112-2	2017-11-23	Xizhi Dreampond, Taipei	Utricularia aurea	25.127691, 121.636049	BT-1	1.1	nsp	MIC
171112-3	2017-11-23	Xizhi Dreampond, Taipei	Utricularia aurea	25.127691, 121.636049	BT-1	1.1	nsp	MIC
171112-4	2017-11-23	Xizhi Dreampond, Taipei	Utricularia aurea	25.127691, 121.636049	BT-1	1.1	nsp	MIC
171112-5	2017-11-23	Xizhi Dreampond, Taipei	Utricularia aurea	25.127691, 121.636049	BT-1	1.1	nsp	MIC
171112-6	2017-11-23	Xizhi Dreampond, Taipei	Utricularia aurea	25.127691, 121.636049	BT-1	1.1	nsp	MIC
171112-7	2017-11-23	Xizhi Dreampond, Taipei	Utricularia aurea	25.127691, 121.636049	BT-1	1.1	nsp	MIC
171112-8	2017-11-23	Xizhi Dreampond, Taipei	Utricularia aurea	25.127691, 121.636049	BT-1	1.1	nsp	MIC
171112-9	2017-11-23	Xizhi Dreampond, Taipei	Utricularia aurea	25.127691, 121.636049	BT-4	4.1	nsp	Amic
171112-10	2017-11-23	Xizhi Dreampond, Taipei	Utricularia aurea	25.127691, 121.636049	BT-4	4.1	nsp	Amic
171112-11	2017-11-23	Xizhi Dreampond, Taipei	Utricularia aurea	25.127691, 121.636049	BT-1	1.1	nsp	MIC
171112-12	2017-11-23	Xizhi Dreampond, Taipei	Utricularia aurea	25.127691, 121.636049	BT-1	1.1	nsp	MIC
171206-1	2017-12-01	Xizhi Dreampond, Taipei	Utricularia gibba	25.127691, 121.636049	BT-4	4.1	nsp	Amic
171206-2	2017-12-01	Xizhi Dreampond, Taipei	Utricularia gibba	25.127691, 121.636049	BT-4	4.1	nsp	Amic
171206-3	2017-12-01	Xizhi Dreampond, Taipei	Utricularia gibba	25.127691, 121.636049	BT-4	4.1	nsp	Amic
171206-4	2017-12-01	Xizhi Dreampond, Taipei	Utricularia gibba	25.127691, 121.636049	BT-4	4.1	nsp	Amic
171206-5	2017-12-01	Xizhi Dreampond, Taipei	Utricularia gibba	25.127691, 121.636049	BT-4	4.1	nsp	Amic
171206-6	2017-12-01	Xizhi Dreampond, Taipei	Utricularia gibba	25.127691, 121.636049	BT-4	4.1	nsp	Amic
171227-1	2017-12-27	Fushan Botanical Garden, Yilan	Utricularia gibba	24.756662, 121.594633	BT-1	1.3	nsp	Amic
171227-2	2017-12-27	Fushan Botanical Garden, Yilan	Utricularia gibba	24.756662, 121.594633	BT-1	1.3	nsp	Amic
171227-3	2017-12-27	Fushan Botanical Garden, Yilan	Utricularia gibba	24.756662, 121.594633	BT-1	1.3	nsp	Amic
171227-4	2017-12-27	Fushan Botanical Garden, Yilan	Utricularia gibba	24.756662, 121.594633	BT-1	1.3	nsp	Amic
171227-5	2017-12-27	Fushan Botanical Garden, Yilan	Utricularia gibba	24.756662, 121.594633	BT-1	1.3	nsp	Amic
171227-6	2017-12-27	Fushan Botanical Garden, Yilan	Utricularia gibba	24.756662, 121.594633	BT-1	1.3	nsp	Amic
171227-7	2017-12-27	Fushan Botanical Garden, Yilan	Utricularia gibba	24.756662, 121.594633	BT-1	1.3	nsp	Amic
171227-8	2017-12-27	Fushan Botanical Garden, Yilan	Utricularia gibba	24.756662, 121.594633	BT-1	1.3	nsp	Amic
171227-9	2017-12-27	Fushan Botanical Garden, Yilan	Utricularia gibba	24.756662, 121.594633	BT-1	1.3	nsp	Amic
171227-10	2017-12-27	Fushan Botanical Garden, Yilan	Utricularia gibba	24.756662, 121.594633	BT-1	1.3	nsp	Amic
171227-11	2017-12-27	Fushan Botanical Garden, Yilan	Utricularia gibba	24.756662, 121.594633	BT-2	2.2	nsp	Amic
171227-12	2017-12-27	Fushan Botanical Garden, Yilan	Utricularia gibba	24.756662, 121.594633	BT-2	2.2	nsp	Amic
171227-13	2017-12-27	Fushan Botanical Garden, Yilan	Utricularia gibba	24.756662, 121.594633	BT-2	2.1	nsp	Amic
171227-14	2017-12-27	Fushan Botanical Garden, Yilan	Utricularia gibba	24.756662, 121.594633	BT-2	2.1	nsp	Amic
171227-15	2017-12-27	Fushan Botanical Garden, Yilan	Utricularia gibba	24.756662, 121.594633	BT-2	2.1	nsp	Amic
171227-16	2017-12-27	Fushan Botanical Garden, Yilan	Utricularia bafida	24.756662, 121.594633	BT-2	2.1	nsp	Amic
171227-17	2017-12-27	Fushan Botanical Garden, Yilan	Utricularia bafida	24.756662, 121.594633	BT-2	2.1	nsp	Amic
171227-18	2017-12-27	Fushan Botanical Garden, Yilan	Utricularia bafida	24.756662, 121.594633	BT-2	2.1	nsp	Amic
171227-19	2017-12-27	Fushan Botanical Garden, Yilan	Utricularia bafida	24.756662, 121.594633	BT-9	9.1	nsp	MIC
171227-20	2017-12-27	Fushan Botanical Garden, Yilan	Utricularia bafida	24.756662, 121.594633	BT-9	9.1	nsp	MIC
171227-21	2017-12-27	Fushan Botanical Garden, Yilan	Utricularia bafida	24.756662, 121.594633	BT-9	9.1	nsp	MIC
171227-22	2017-12-27	Fushan Botanical Garden, Yilan	Utricularia bafida	24.756662, 121.594633	BT-2	2.1	nsp	Amic
171227-23	2017-12-27	Fushan Botanical Garden, Yilan	Utricularia bafida	24.756662, 121.594633	BT-2	2.1	nsp	Amic
171227-24	2017-12-27	Fushan Botanical Garden, Yilan	Utricularia bafida	24.756662, 121.594633	BT-2	2.1	nsp	Amic
180125-1	2018-01-25	Dr. Cecilia Koo Botanic Conservation Center, Pingtung	Utricularia gibba	22.806954, 120.606863	BT-3	3.1	KJ028684 T. gruchyi and HG710169 T. farahensis	Amic
180125-2	2018-01-25	Dr. Cecilia Koo Botanic Conservation Center, Pingtung	Utricularia gibba	22.806954, 120.606863	BT-3	3.1	KJ028684 T. gruchyi and HG710169 T. farahensis	Amic
180125-3	2018-01-25	Dr. Cecilia Koo Botanic Conservation Center, Pingtung	Utricularia gibba	22.806954, 120.606863	BT-3	3.1	KJ028684 T. gruchyi and HG710169 T. farahensis	Amic
180125-4	2018-01-25	Dr. Cecilia Koo Botanic Conservation Center, Pingtung	Utricularia gibba	22.806954, 120.606863	BT-1	1.4	nsp	Amic
180125-5	2018-01-25	Dr. Cecilia Koo Botanic Conservation Center, Pingtung	Utricularia gibba	22.806954, 120.606863	BT-1	1.4	nsp	Amic
180125-6	2018-01-25	Dr. Cecilia Koo Botanic Conservation Center, Pingtung	Utricularia gibba	22.806954, 120.606863	BT-1	1.4	nsp	Amic
180125-7	2018-01-25	Dr. Cecilia Koo Botanic Conservation Center, Pingtung	Utricularia gibba	22.806954, 120.606863	BT-1	1.4	nsp	Amic
180125-8	2018-01-25	Dr. Cecilia Koo Botanic Conservation Center, Pingtung	Utricularia gibba	22.806954, 120.606863	BT-1	1.4	nsp	Amic
180125-9	2018-01-25	Dr. Cecilia Koo Botanic Conservation Center, Pingtung	Utricularia gibba	22.806954, 120.606863	BT-1	1.4	nsp	Amic
180125-10	2018-01-25	Dr. Cecilia Koo Botanic Conservation Center, Pingtung	Utricularia gibba	22.806954, 120.606863	BT-1	1.4	nsp	Amic
180125-11	2018-01-25	Dr. Cecilia Koo Botanic Conservation Center, Pingtung	Utricularia gibba	22.806954, 120.606863	BT-1	1.4	nsp	Amic
180125-12	2018-01-25	Dr. Cecilia Koo Botanic Conservation Center, Pingtung	Utricularia gibba	22.806954, 120.606863	BT-1	1.4	nsp	Amic
180125-13	2018-01-25	Dr. Cecilia Koo Botanic Conservation Center, Pingtung	Utricularia gibba	22.806954, 120.606863	BT-1	1.4	nsp	Amic
180125-14	2018-01-25	Sandimen, Pingtung	Utricularia striatula	22.713089, 120.647531	BT-5	5.2	GU439304 T. tropicalis	Amic
180125-15	2018-01-25	Sandimen, Pingtung	Utricularia striatula	22.713089, 120.647531	BT-5	5.2	GU439304 T. tropicalis	Amic
180125-16	2018-01-25	Sandimen, Pingtung	Utricularia striatula	22.713089, 120.647531	BT-5	5.2	GU439304 T. tropicalis	Amic
180125-17	2018-01-25	Dr. Cecilia Koo Botanic Conservation Center, Pingtung	Utricularia involvens	22.806954, 120.606863	BT-6	6.2	GU439307 T. tropicalis	Amic
180125-18	2018-01-25	Dr. Cecilia Koo Botanic Conservation Center, Pingtung	Utricularia involvens	22.806954, 120.606863	BT-6	6.2	GU439307 T. tropicalis	Amic
180125-19	2018-01-25	Dr. Cecilia Koo Botanic Conservation Center, Pingtung	Utricularia involvens	22.806954, 120.606863	BT-6	6.2	GU439307 T. tropicalis	Amic
180125-20	2018-01-25	Dr. Cecilia Koo Botanic Conservation Center, Pingtung	Utricularia involvens	22.806954, 120.606863	BT-6	6.2	GU439307 T. tropicalis	Amic
180125-21	2018-01-25	Dr. Cecilia Koo Botanic Conservation Center, Pingtung	Utricularia involvens	22.806954, 120.606863	BT-6	6.2	GU439307 T. tropicalis	Amic
180125-22	2018-01-25	Dr. Cecilia Koo Botanic Conservation Center, Pingtung	Utricularia involvens	22.806954, 120.606863	BT-6	6.2	GU439307 T. tropicalis	Amic
180125-23	2018-01-25	Dr. Cecilia Koo Botanic Conservation Center, Pingtung	Utricularia involvens	22.806954, 120.606863	BT-7	7.1	nsp	Amic
180125-24	2018-01-25	Dr. Cecilia Koo Botanic Conservation Center, Pingtung	Utricularia involvens	22.806954, 120.606863	BT-7	7.1	nsp	Amic
180125-25	2018-01-25	Dr. Cecilia Koo Botanic Conservation Center, Pingtung	Utricularia involvens	22.806954, 120.606863	BT-7	7.1	nsp	Amic
180125-26	2018-01-25	Dr. Cecilia Koo Botanic Conservation Center, Pingtung	Utricularia involvens	22.806954, 120.606863	BT-5	5.1	GU439304 T. tropicalis	Amic
180125-27	2018-01-25	Dr. Cecilia Koo Botanic Conservation Center, Pingtung	Utricularia involvens	22.806954, 120.606863	BT-11	11.1	nsp	MIC
180125-28	2018-01-25	Dr. Cecilia Koo Botanic Conservation Center, Pingtung	Utricularia involvens	22.806954, 120.606863	BT-11	11.1	nsp	MIC
180125-29	2018-01-25	Dr. Cecilia Koo Botanic Conservation Center, Pingtung	Utricularia involvens	22.806954, 120.606863	BT-11	11.1	nsp	MIC
180125-30	2018-01-25	Dr. Cecilia Koo Botanic Conservation Center, Pingtung	Utricularia involvens	22.806954, 120.606863	BT-11	11.1	nsp	MIC
180125-31	2018-01-25	Dr. Cecilia Koo Botanic Conservation Center, Pingtung	Utricularia involvens	22.806954, 120.606863	BT-11	11.1	nsp	MIC
180125-32	2018-01-25	Dr. Cecilia Koo Botanic Conservation Center, Pingtung	Utricularia involvens	22.806954, 120.606863	BT-11	11.1	nsp	MIC
180125-33	2018-01-25	Dr. Cecilia Koo Botanic Conservation Center, Pingtung	Utricularia calycifida	22.806954, 120.606863	BT-6	6.1	GU439307 T. tropicalis	Amic
180125-34	2018-01-25	Dr. Cecilia Koo Botanic Conservation Center, Pingtung	Utricularia calycifida	22.806954, 120.606863	BT-6	6.1	GU439307 T. tropicalis	Amic
180125-35	2018-01-25	Dr. Cecilia Koo Botanic Conservation Center, Pingtung	Utricularia calycifida	22.806954, 120.606863	BT-6	6.1	GU439307 T. tropicalis	Amic
180125-36	2018-01-25	Dr. Cecilia Koo Botanic Conservation Center, Pingtung	Utricularia calycifida	22.806954, 120.606863	BT-6	6.1	GU439307 T. tropicalis	Amic
180312-1	2018-03-12	Wulai, Taipei	Utricularia striatula	24.846719, 121.543083	BT-10	10.1	nsp	Amic
180312-2	2018-03-12	Wulai, Taipei	Utricularia striatula	24.846719, 121.543083	BT-10	10.1	nsp	Amic
180312-3	2018-03-12	Wulai, Taipei	Utricularia striatula	24.846719, 121.543083	BT-10	10.1	nsp	Amic
180312-4	2018-03-12	Wulai, Taipei	Utricularia striatula	24.846719, 121.543083	BT-10	10.1	nsp	Amic
180312-5	2018-03-12	Wulai, Taipei	Utricularia striatula	24.846719, 121.543083	BT-5	5.3	GU439302 T. tropicalis	Amic
180312-6	2018-03-12	Wulai, Taipei	Utricularia striatula	24.846719, 121.543083	BT-5	5.3	GU439302 T. tropicalis	Amic
180312-7	2018-03-12	Wulai, Taipei	Utricularia striatula	24.846719, 121.543083	BT-5	5.3	GU439302 T. tropicalis	Amic
180312-8	2018-03-12	Wulai, Taipei	Utricularia striatula	24.846719, 121.543083	BT-5	5.3	GU439302 T. tropicalis	Amic
180312-9	2018-03-12	Wulai, Taipei	Utricularia striatula	24.846719, 121.543083	BT-5	5.3	GU439302 T. tropicalis	Amic
180312-10	2018-03-12	Wulai, Taipei	Utricularia striatula	24.846719, 121.543083	BT-5	5.3	GU439302 T. tropicalis	Amic
180316-1	2018-03-16	Fengbin, Hualien	Utricularia striatula	23.464306,121.501278	BT-6	6.2	GU439307 T. tropicalis	Amic
180316-2	2018-03-16	Fengbin, Hualien	Utricularia striatula	23.464306,121.501278	BT-6	6.2	GU439307 T. tropicalis	Amic
180316-3	2018-03-16	Fengbin, Hualien	Utricularia striatula	23.464306,121.501278	BT-6	6.2	GU439307 T. tropicalis	Amic
180316-4	2018-03-16	Fengbin, Hualien	Utricularia striatula	23.464306,121.501278	BT-6	6.2	GU439307 T. tropicalis	Amic
180316-5	2018-03-16	Fengbin, Hualien	Utricularia striatula	23.464306,121.501278	BT-6	6.2	GU439307 T. tropicalis	Amic
180316-6	2018-03-16	Fengbin, Hualien	Utricularia striatula	23.464306,121.501278	BT-6	6.2	GU439307 T. tropicalis	Amic
180316-7	2018-03-16	Fengbin, Hualien	Utricularia striatula	23.464306,121.501278	BT-8	8.1	nsp	Amic
180316-8	2018-03-16	Fengbin, Hualien	Utricularia striatula	23.464306,121.501278	BT-8	8.1	nsp	Amic
180316-9	2018-03-16	Fengbin, Hualien	Utricularia striatula	23.464306,121.501278	BT-8	8.1	nsp	Amic
180316-10	2018-03-16	Fengbin, Hualien	Utricularia striatula	23.464306,121.501278	BT-8	8.1	nsp	Amic
180316-11	2018-03-16	Fengbin, Hualien	Utricularia striatula	23.469745, 121.483740	BT-5	5.5	GU439302 T. tropicalis	Amic
180316-12	2018-03-16	Fengbin, Hualien	Utricularia striatula	23.469745, 121.483740	BT-5	5.5	GU439302 T. tropicalis	Amic
180316-13	2018-03-16	Fengbin, Hualien	Utricularia striatula	23.469745, 121.483740	BT-5	5.5	GU439302 T. tropicalis	Amic
180316-14	2018-03-16	Fengbin, Hualien	Utricularia striatula	23.469745, 121.483740	BT-5	5.5	GU439302 T. tropicalis	Amic
180316-15	2018-03-16	Fengbin, Hualien	Utricularia heterosepala	23.464306,121.501278	BT-5	5.4	GU439302 T. tropicalis	Amic
180316-16	2018-03-16	Fengbin, Hualien	Utricularia heterosepala	23.464306,121.501278	BT-5	5.4	GU439302 T. tropicalis	Amic
180316-17	2018-03-16	Fengbin, Hualien	Utricularia heterosepala	23.464306,121.501278	BT-5	5.4	GU439302 T. tropicalis	Amic
180316-18	2018-03-16	Fengbin, Hualien	Utricularia heterosepala	23.464306,121.501278	BT-5	5.4	GU439302 T. tropicalis	Amic
180316-19	2018-03-16	Fengbin, Hualien	Utricularia heterosepala	23.464306,121.501278	BT-5	5.4	GU439302 T. tropicalis	Amic
180316-20	2018-03-16	Fengbin, Hualien	Utricularia heterosepala	23.464306,121.501278	BT-5	5.4	GU439302 T. tropicalis	Amic
180316-21	2018-03-16	Fengbin, Hualien	Utricularia heterosepala	23.464306,121.501278	BT-5	5.4	GU439302 T. tropicalis	Amic
180316-22	2018-03-16	Fengbin, Hualien	Utricularia heterosepala	23.464306,121.501278	BT-6	6.2	GU439307 T. tropicalis	Amic
180316-23	2018-03-16	Fengbin, Hualien	Utricularia heterosepala	23.464306,121.501278	BT-6	6.2	GU439307 T. tropicalis	Amic
180316-24	2018-03-16	Fengbin, Hualien	Utricularia heterosepala	23.464306,121.501278	BT-6	6.2	GU439307 T. tropicalis	Amic
180316-25	2018-03-16	Fengbin, Hualien	Utricularia heterosepala	23.464306,121.501278	BT-6	6.2	GU439307 T. tropicalis	Amic
180316-26	2018-03-16	Fengbin, Hualien	Utricularia heterosepala	23.464306,121.501278	BT-6	6.2	GU439307 T. tropicalis	Amic
180510-1	2018-05-10	Xizhi, Taipei	Utricularia aurea	25.113308, 121.596321	BT-1	1.2	nsp	Amic
180510-2	2018-05-10	Xizhi, Taipei	Utricularia aurea	25.113308, 121.596321	BT-1	1.2	nsp	Amic
180510-3	2018-05-10	Xizhi, Taipei	Utricularia aurea	25.113308, 121.596321	BT-1	1.2	nsp	Amic
180510-4	2018-05-10	Xizhi, Taipei	Utricularia aurea	25.113308, 121.596321	BT-1	1.2	nsp	Amic
180510-5	2018-05-10	Xizhi, Taipei	Utricularia aurea	25.113308, 121.596321	BT-1	1.2	nsp	Amic
180510-6	2018-05-10	Xizhi, Taipei	Utricularia aurea	25.113308, 121.596321	BT-1	1.2	nsp	Amic
180510-7	2018-05-10	Xizhi, Taipei	Utricularia aurea	25.113308, 121.596321	BT-1	1.2	nsp	Amic
180510-8	2018-05-10	Xizhi, Taipei	Utricularia aurea	25.113308, 121.596321	BT-1	1.2	nsp	Amic
180510-9	2018-05-10	Xizhi, Taipei	Utricularia aurea	25.113308, 121.596321	BT-1	1.2	nsp	Amic
180510-10	2018-05-10	Xizhi, Taipei	Utricularia aurea	25.113308, 121.596321	BT-1	1.2	nsp	Amic
180510-11	2018-05-10	Xizhi, Taipei	Utricularia aurea	25.113308, 121.596321	BT-1	1.2	nsp	Amic
180510-12	2018-05-10	Xizhi, Taipei	Utricularia aurea	25.113308, 121.596321	BT-1	1.2	nsp	Amic
180510-13	2018-05-10	Xizhi, Taipei	Utricularia aurea	25.113308, 121.596321	BT-1	1.2	nsp	Amic
180510-14	2018-05-10	Xizhi, Taipei	Utricularia aurea	25.113308, 121.596321	BT-1	1.2	nsp	Amic
180510-15	2018-05-10	Xizhi, Taipei	Utricularia aurea	25.113308, 121.596321	BT-1	1.2	nsp	Amic
180510-16	2018-05-10	Xizhi, Taipei	Utricularia aurea	25.113308, 121.596321	BT-1	1.2	nsp	Amic
