# Supplementary material for: Abundant and diverse Tetrahymena species living in the bladder traps of aquatic carnivorous Utricularia plants
Source: Sci Rep. 2019 Sep 20;9:13669. doi: 10.1038/s41598-019-50123-1 (PMC6754427; doi:10.1038/s41598-019-50123-1)
Supplement: Supplementary file 7 — Supplementary Table 2 [file 41598_2019_50123_MOESM7_ESM.xlsx]

## Sheet: Sheet1
The known named species and corresponding GenBank accession number
#MF693881 T. glochidiophila n. sp.(Lynn et al. 2018)
#JX129388 T. aquasubterranea n. sp.(Quintela-Alonso et al. 2013)
#LT605002 T. utriculariae n. sp. (Pitsch et al. 2017)
#KR778771 T. rostrata
#KJ028684 T. gruchyi
#HG710169 T. farahensis
#GU439307 T. tropicalis
#GU439306 T. tropicalis
#GU439304 T. tropicalis
#GU439302 T. tropicalis
#GU439235 T. sonneborni
#GU439228 T. pyriformis
#GU439214 T. hegewischi B
#GU439204 Ichthyophthirius multifiliis
#FJ905117 Dexiostoma campyla
#EF070328 Glaucoma chattoni
#EF070327 Colpidium colpoda
#EF070319 T. vorax
#EF070310 T. thermophila
#EF070308 T. silvana
#EF070307 T. shanghaiensis
#EF070299 T. pigmentosa
#EF070297 T. patula
#EF070296 T. paravorax
#EF070295 T. nanneyi
#EF070292 T. mimbres
#EF070291 T. malaccensis
#EF070288 T. limacis
#EF070287 T. leucophrys
#EF070286 T. hyperangularis
#EF070285 T. hegewischi A
#EF070283 T. farleyi
#EF070282 T. empidokyrea
#EF070281 T. elliotti
#EF070280 T. cosmopolitanis
#EF070279 T. corlissi
#EF070278 T. caudata
#EF070277 T. capricornis
#EF070276 T. canadensis
#EF070271 T. borealis
#EF070270 T. bergeri
#EF070269 T. australis
#EF070268 T. asiatica
#EF070267 T. americanis
Utricularia bladder trapped Tetrahymena species (BT-1~11) in this study	partial COX1 sequence
BT-1.1	TACTATCTTGATAGAATCAAAAAGTTATTTACATATTTAAATGATTTACGTAAACATATATTAAAAAAATATGTATATACAATTAACCATAAAAGAATTGCTATAAACTATTTATATTTTAGTATGGTAACTGGTTTATCAGGTGCTGCATTAGCAACAATGATTCGTTTAGAATTAGCACATCCAGGTAGTCCTTTTTTTAAAGGTGACTCATTACGTTATTTACAAGTTGTAACTGCGCATGGTCTAATTATGGTGTTTTTTGTTGTAGTACCTATTTTATTTGGTGGTTTTGCAAATTTTTTAATCCCTTACCATGTTGGTTCAAAAGATGTAGCATACCCAAGATTAAATAGTATTGGTTTTTGAATTCAACCTTGTGGTTATATATTACTAGCA…
BT-1.2	TTGTTTTTACTATCTTGATAGAATCAAAAAGTTATTTACATATTTAAATGATTTACGTAAACATATATTAAAAAAATATGTATATACAATTAACCATAAAAGAATTGCTATAAACTATTTATATTTTAGTATGGTAACTGGTTTATCAGGTGCTGCATTAGCAACAATGATCCGTTTAGAATTAGCACATCCAGGTAGTCCTTTTTTTAAAGGTGACTCATTACGTTATTTACAAGTTGTAACTGCGCATGGTCTAATTATGGTGTTTTTTGTTGTAGTACCTATTTTATTTGGTGGTTTTGCAAATTTTTTAATCCCTTATCATGTTGGTTCAAAAGATGTAGCATACCCAAGATTAAATAGTATTGGTTTTTGAATTCAACCTTGTGGTTATATATT…
BT-1.3	ACTATCTTGATAGAATCAAAAAGTTATTTACATATTTAAATGATTTACGTAAACATATATTAAAAAAATATGTATATACAATTAACCATAAAAGAATTGCTATAAACTATTTATATTTTAGTATGGTAACTGGTTTATCAGGTGCTGCATTAGCAACAATGATTCGTTTAGAATTAGCACATCCAGGTAGTCCTTTTTTTAAAGGTGACTCATTACGTTATTTACAAGTTGTAACTGCGCATGGTCTAATTATGGTGTTTTTTGTTGTAGTACCTATTTTATTTGGTGGTTTTGCAAATTTTTTAATCCCTTATCATGTTGGTTCAAAAGATGTAGCATACCCAAGATTAAATAGTATTGGTTTTTGAATTCAACCTTGTGGTTATATATTACTAGCAA…
BT-1.4	TACTATCTTGATAGAATCAAAAAGTTATTTACATATTTAAATGATTTACGTAAACATATATTAAAAAAATATGTATATACAATTAACCATAAAAGAATTGCTATAAACTATTTATATTTTAGTATGGTAACTGGTTTATCAGGTGCTGCATTAGCAACAATGATTCGTTTAGAATTAGCACATCCAGGTAGTCCTTTTTTTAAAGGTGACTCATTACGTTATTTACAAGTTGTAACTGCGCATGGTCTAATTATGGTGTTTTTTGTTGTAGTACCTATTTTATTTGGTGGTTTTGCAAATTTTTTAATCCCTTATCATGTTGGTTCAAAAGATGTAGCATACCCAAGATTAAATAGTATTGGTTTTTGAATTCAACCTTGTGGTTATATATTACTAGCA…
BT-2.1	TATCTTGATAGAATCAAAAAGTTATTTACATATTTAAACGATTTACGAAAACATATTTTAAAAAAATATGTATACACAATTAACCATAAAAGAATCGCTATTAATTATTTATATTTTAGTATGGTAACTGGTTTATCTGGTGCAGCATTAGCTACTATGATTCGTTTAGAGTTAGCCCATCCAGGTAGCCCTTTCTTTAAAGGTGACTCACTACGATATTTACAAGTCGTAACTGCTCACGGATTAATTATGGTTTTTTTTGTTGTAGTTCCTATTTTATTTGGTGGTTTTGCTAATTTTTTAATCCCTTATCATGTAGGTTCTAAAGATGTAGCATATCCAAGATTAAATAGTATTGGGTTTTGAATACAACCTTGTGGTTATATTTTATTAGCAAAA…
BT-2.2	CTTGATAGAATCAAAAAGTTATTTACATATTTAAACGATTTACGAAAACATATTTTAAAAAAATATGTATACACAATTAACCATAAAAGAATCGCTATTAATTATTTATATTTTAGTATGGTAACTGGTTTATCTGGTGCAGCATTAGCTACTATGATTCGTTTAGAGTTAGCCCATCCAGGTAGCCCTTTCTTTAAAGGTGACTCACTACGATATTTACAAGTCGTAACTGCTCACGGATTAATTATGGTTTTTTTTGTTGTAGTTCCTATTTTATTTGGTGGTTTTGCTAATTTTTTAATCCCTTATCATGTAGGTTCTAAAGATGTAGCATATCCAAGATTAAATAGTATTGGGTTTTGAATACAACCTTGTGGTTATATTTTATTAGCAAAAATT…
BT-3.1	TTACTATCTTGATAGAATCAAAAAGTTATTTACATATTTAAATGATTTACGTAAACATATTTTAAAAAAATATGTCTACACCATTAACCATAAAAGAATAGCAATTAACTATTTATATTTTAGTATGTTAACAGGTTTATCAGGTGCTGCATTAGCTACCATGATTAGATTAGAGCTAGCACATCCTGGAAGCCCGTTCTTTAAAGGAGATTCTTTACGTTATTTACAAGTTGTTACAGCTCATGGTTTAATTATGGTCTTTTTTGTAGTTGTACCTATTTTATTCGGTGGTTTTGCTAATTTTTTAATTCCGTATCATGTAGGTTCAAAAGATGTAGCGTATCCTAGATTAAATAGTATTGGTTTTTGAATACAACCCTGTGGTTATATTTTATTAGC…
BT-4.1	TACTATCTTGATAGAATCAAAAAGTTATTTACATATTTAAATGATTTACGTAAGCATATTTTAAAAAAATACGTATATACTATTAATCATAAAAGAATTGCGATTAATTATTTATATTTTAGTATGTTAACCGGATTATCTGGTGCGGCCTTAGCTACAATGATTAGATTAGAGTTAGCGCACCCAGGTAGCCCATTTTTTAAAGGTGACTCATTAAGATATTTACAAGTAGTTACAGCGCATGGTCTAATTATGGTTTTTTTTGTTGTTGTTCCTATTTTATTTGGTGGATTTGCTAATTTTTTAATTCCATATCATGTTGGTTCTAAAGATGTAGCATATCCAAGATTAAATAGTATTGGTTTTTGAATACAACCGTGTGGTTATATTTTACTAGCA…
BT-5.1	TAGAATAAAAAAATTATTTACATATTTAAATGATTTAAGAAAACATGTATTAAAAAAATATGTATATACAATAAATCATAAAAGAATAGCAATAAATTATTTATATTTTAGTATGGTTACAGGTTTATCAGGTGCAGCGTTAGCTACAATGATAAGAATGGAATTAGCTCACCCTGGAAGCCCCTTCTTTAAAGGTGATTCATTAAGGTATTTACAAGTAATTACTGCTCACGGTTTAATTATGGTTTTTTTTGTTGTAGTTCCTATTTTATTTGGTGGTTTTGCAAATTTTTTAATCCCCTACCATGTTGGTTCTAAAGATGTAGCATATCCTAGATTAAATAGTATAGGTTTTTGAATTCAACCATGGGGTTATATTTTATTAGCAAAAATAGGTTT…
BT-5.2	TATTATTTAGATAGAATAAAAAAATTATTTACATATTTAAATGATTTAAGAAAACATGTATTAAAAAAATATGTATATACAATAAATCATAAAAGAATAGCAATAAATTATTTATATTTTAGTATGGTTACAGGTTTATCAGGTGCAGCGTTAGCTACAATGATAAGAATGGAATTAGCTCACCCTGGAAGCCCCTTCTTTAAAGGTGATTCATTAAGATATTTACAAGTAATTACTGCTCACGGTTTAATTATGGTTTTTTTTGTTGTAGTTCCTATTTTATTTGGTGGTTTTGCAAATTTTTTAATCCCCTACCATGTTGGTTCTAAAGATGTAGCATATCCTAGATTAAATAGTATAGGTTTTTGAATTCAACCATGTGGTTATATTTTATTAGCA…
BT-5.3	TATTATTTAGATAGAATAAAAAAATTATTTACATATTTAAATGATTTAAGAAAACATGTATTAAAAAAATATGTATATACAATAAATCATAAAAGAATAGCAATAAATTATTTGTATTTTAGTATGGTTACAGGTTTATCAGGTGCAGCATTAGCTACAATGATAAGAATGGAATTAGCTCACCCTGGAAGCCCATTTTTTAAAGGTGACTCATTAAGATATTTACAAGTAATTACTGCTCACGGTTTAATTATGGTTTTTTTTGTTGTAGTTCCTATTTTATTTGGTGGTTTTGCAAATTTTTTAATTCCTTATCACGTTGGTTCTAAAGATGTAGCATACCCTAGATTAAATAGTATAGGTTTTTGAATTCAACCATGTGGTTATATTTTATTAGCA…
BT-5.4	TATTATTTAGATAGAATAAAAAAATTATTTACATATTTAAACGATTTAAGAAAACATATATTGAAAAAATATGTATATACAATAAACCATAAAAGAATAGCAATAAATTATTTATATTTTAGTATGGTTACAGGTTTATCAGGTGCAGCATTAGCTACAATGATAAGAATGGAATTAGCCCACCCAGGAAGTCCATTTTTTAAAGGTGATTCATTAAGATATTTACAAGTAATTACTGCCCACGGTTTAATTATGGTTTTTTTCGTTGTAGTCCCTATTTTATTTGGTGGTTTTGCAAATTTTTTAATTCCTTATCATGTTGGTTCTAAAGATGTAGCGTACCCTAGATTAAATAGTATAGGTTTTTGAATTCAACCATGTGGTTATATTTTATTAGCA…
BT-5.5	TAAAAAAATTATTTACATATTTAAACGATTTAAGAAAACATATATTGAAAAAATATGTATATACAATAAACCATAAAAGAATAGCAATAAATTATTTATATTTTAGTATGGTTACAGGTTTATCAGGTGCAGCATTAGCTACAATGATAAGAATGGAATTAGCTCATCCCGGAAGCCCGTTCTTTAAAGGTGATTCATTAAGATATTTACAAGTAATTACTGCTCATGGTTTAATTATGGTTTTTTTTGTTGTAGTTCCTATTTTATTTGGTGGTTTTGCAAATTTTTTAATTCCTTATCATGTTGGTTCTAAAGATGTAGCATACCCTAGATTAAATAGTATAGGTTTTTGAATTCAACCATGTGGTTATATTTTACTAGCAAAAATAGGTTTTCTAA…
BT-6.1	TTATTTTTATTATTTAGATAGAATAAAAAAATTATTTACATATTTAAATGATTTAAGAAAACATATTTTAAAAAAATATGTATATACTATAAACCATAAAAGAATAGCCATCAATTATTTATATTTTAGTATGGTTACAGGTTTATCTGGTGCAGCTTTAGCTACAATGATAAGAATGGAATTAGCACATCCTGGAAGTCCATTTTTTAAAGGTGATTCTTTAAGGTATTTACAAGTAATTACTGCTCATGGTTTAATTATGGTTTTTTTTGTCGTAGTCCCTATTTTATTTGGTGGTTTTGCAAATTTTTTAATTCCATATCACGTTGGTTCTAAAGATGTAGCTTATCCTAGACTAAATAGTATTGGTTTTTGAATACAACCGTGTGGTTATATTTT…
BT-6.2	TTATTTAGATAGAATAAAAAAATTATTTACATATTTAAATGATTTAAGAAAACATATTTTAAAAAAATATGTATATACTATAAACCATAAAAGAATAGCCATCAATTATTTATATTTTAGTATGGTTACAGGTTTATCTGGTGCAGCTTTAGCTACAATGATAAGAATGGAATTAGCACATCCTGGAAGTCCATTTTTTAAAGGTGATTCTTTAAGATATTTACAAGTAATTACTGCCCATGGTTTAATTATGGTTTTTTTTGTCGTAGTACCTATTTTATTTGGTGGTTTTGCAAATTTTTTAATTCCATATCACGTTGGTTCTAAAGATGTAGCTTATCCTAGACTAAATAGTATTGGTTTTTGAATACAACCATGTGGTTATATTTTATTAGCAAA…
BT-7.1	TATTATTTAGATAGAATAAAAAAATTATTTACATATTTAAATGATTTAAGAAAACATATTTTAAAGAAATATGTATATACTATAAACCATAAAAGAATAGCCATAAATTATTTATATTTTAGTATGGTAACAGGTTTATCTGGTGCTGCATTGGCTACAATGATAAGAATGGAATTAGCACATCCTGGTAGTCCATTTTTTAAAGGTGATTCTTTAAGATATTTACAAGTAATTACTGCACATGGTTTAATTATGGTATTCTTTGTTGTAGTACCTATTTTATTCGGTGGTTTTGCTAACTTTTTAATACCTTATCACGTTGGTTCTAAAGATGTAGCTTATCCGAGATTAAATAGTATTGGTTTTTGAATTCAACCTTGTGGTTATATTTTATTAGCA…
BT-8.1	TTATTTAGATAGAATAAAAAAATTATTTACATATTTAAATGATTTGAGAAAACATATTTTAAAAAAATATGTATACACTATAAACCATAAAAGAATAGCTATAAATTATTTATATTTTAGTATGGTAACAGGTTTATCAGGTGCCGCATTAGCTACAATGATAAGAATGGAATTAGCACACCCAGGTAGCCCATTTTTTAAAGGTGATTCTTTAAGATATTTACAAGTAATTACTGCGCATGGTTTAATTATGGTGTTTTTTGTTGTAGTTCCGATTTTATTTGGTGGATTTGCTAATTTTTTAATACCATATCATGTGGGTTCTAAAGATGTAGCTTATCCCAGATTAAATAGTATAGGTTTTTGAATTCAACCTTGTGGTTATATTTTATTAGCTAA…
BT-9.1	AGTTTAATATTATTTAGATAGAATAAAAAAATTATTTACATATTTAAATGATTTAAGAAAACATATTTTAAAAAAATATATATATACTATAAATCATAAAAGAATAGCCATCAATTATTTATACTTTAGTATGGTAACAGGTTTATCAGGTGCTGCACTAGCTACTATGATTAGAATGGAATTAGCTCACCCAGGTAGTCCATTTTTTAAAGGTGATTCATTAAGATATTTACAAGTAATTACAGCACATGGTTTAATTATGGTTTTTTTTGTAGTAGTACCTATTTTATTCGGTGGTTTTGCTAATTTTTTAATACCTTATCATGTTGGGTCAAAAGATGTAGCCTATCCCAGATTAAATAGTATTGGTTTTTGAATACAACCTTGTGGTTATATATT…
BT-10.1	TATTACCTTGAAAGAATAAAAAAATTATTTACGTATTTAAATGATTTAAGAAAACATGTTTTAAAAAAATATGTTTATACTATTAACCATAAAAGAATAGCTATAAACTATTTATATTTTAGTATGATTACAGGTTTATCAGGTGCAGCATTAGCTACAATGATAAGATTAGAATTAGCTCATCCTGGAAGTCCATTTTTTAAAGGTGATTCTTTAAGATATTTACAGGTTATTACTGCTCATGGTTTAATTATGGTTTTTTTTGTAGTAGTTCCAATTTTATTTGGTGGTTTTGCTAATTTTTTAATACCTTATCATGTAGGTTCAAAAGATGTAGCTTATCCAAGATTAAATAGTATAGGTTTCTGAATACAACCTTGTGGTTATATATTATTAGCT…
BT-11.1	TTTTTTTTATTTAAATAATTTAAAAAAATTATTAACATATTTAAATGATTTAAGAAAGCATATATTAAAAAAATATGTATATACTATTAATCATAAAAGAATAGCAATTAACTATTTATATTTTAGTATGGTTACTGGTTTATCAGGAGCTGCTTTAGCTACAATGATTAGATTAGAATTAGCACACCCAGGAAGCCCATTTTTTAAAGGTGATTCTTTAAGATATTTACAAGTTATTACTGCACATGGATTAATTATGGTTTTTTTTGTAGTAGTTCCAATATTATTTGGGGGTTTTGCTAATTTTTTAATACCATATCATGTAGGTTCAAAAGATGTTGCTTATCCGAGATTAAATAGTATTGGATTTTGAATACAACCTTGTGGTTATATACTATT…
Tetrahymena species by articial trapping (AT-1~13) in this study	partial COX1 sequence
AT-1.1	TACTATCTTGATAGAATCAAAAAGTTATTTACATATTTAAATGATTTACGTAAACATATTTTAAAAAAATATGTCTACACCATTAACCATAAAAGAATAGCAATTAACTATTTATATTTTAGTATGTTAACAGGTTTATCAGGCGCTGCATTAGCTACCATGATTAGATTAGAGCTAGCACATCCTGGAAGCCCGTTCTTTAAAGGAGATTCTTTACGTTATTTACAAGTTGTTACAGCTCATGGTTTAATTATGGTCTTTTTTGTAGTTGTACCTATTTTATTCGGTGGTTTTGCTAATTTTTTAATTCCGTATCATGTAGGTTCAAAAGATGTAGCGTATCCTAGATTAAATAGTATTGGTTTTTGAATACAACCCTGTGGTTATATTTTATTAGCT…
AT-1.2	TACTATCTTGATAGAATCAAAAAGTTATTTACATATTTAAATGATTTACGTAAACATATTTTAAAAAAATATGTCTACACCATTAACCATAAAAGAATAGCAATTAACTATTTATATTTTAGTATGTTAACAGGTTTATCAGGTGCTGCATTAGCTACCATGATTAGATTAGAGCTAGCACATCCTGGAAGCCCGTTCTTTAAAGGAGATTCTTTACGTTATTTACAAGTTGTTACAGCTCATGGTTTAATTATGGTCTTTTTTGTAGTTGTACCTATTTTATTCGGTGGTTTTGCTAATTTTTTAATTCCGTATCATGTAGGTTCAAAAGATGTAGCGTATCCTAGATTAAATAGTATTGGTTTTTGAATACAACCCTGTGGTTATATTTTATTAGCT…
AT-1.3	ATTTACATATTTAAATGATTTACGTAAACATATTTTAAAAAAATATGTCTACACCATTAACCATAAAAGAATAGCAATTAACTATTTATATTTTAGTATGTTAACAGGTTTATCAGGTGCTGCATTAGCTACCATGATTAGATTAGAGTTAGCACATCCTGGAAGCCCGTTCTTTAAAGGAGATTCTTTACGTTATTTACAAGTTGTTACAGCTCATGGTTTAATTATGGTCTTTTTTGTAGTTGTACCTATTTTATTCGGTGGTTTTGCTAATTTTTTAATTCCGTATCATGTAGGTTCAAAAGATGTAGCATATCCTAGATTAAATAGTATTGGTTTTTGAATACAACCCTGTGGTTATATTTTATTAGCTAAAATCGGTTTTTTAAGACCTCAATT…
AT-1.4	CTATCTTGATAGAATCAAAAAGTTATTTACATATTTAAATGATTTACGTAAACATATTTTAAAAAAATATGTCTACACCATTAACCATAAAAGAATAGCAATTAACTATTTATATTTTAGTATGTTAACAGGTTTATCAGGTGCTGCATTAGCTACCATGATTAGATTAGAGTTAGCACATCCTGGAAGCCCGTTCTTTAAAGGAGATTCTTTACGTTATTTACAAGTTGTTACAGCTCATGGTTTAATTATGGTCTTTTTTGTAGTTGTACCTATTTTATTCGGTGGTTTTGCTAATTTTTTAATTCCGTATCATGTAGGTTCAAAAGATGTAGCATATCCTAGATTAAATAGTATTGGTTTTTGAATACAACCCTGTGGTTATATTTTATTAGCTAA…
AT-1.5	TTACTATCTTGATAGAATCAAAAAGTTATTTACATATTTAAATGATTTACGTAAACATATTTTAAAAAAATATGTCTACACCATTAACCATAAAAGAATAGCAATTAACTATTTATATTTTAGTATGTTAACAGGTTTATCAGGTGCTGCATTAGCTACCATGATTAGATTAGAGTTAGCACATCCTGGAAGCCCGTTCTTTAAAGGAGATTCTTTACGTTATTTACAAGTTGTTACAGCTCATGGTTTAATTATGGTCTTTTTTGTAGTTGTACCTATTTTATTCGGTGGTTTTGCTAATTTTTTAATTCCATATCATGTAGGTTCAAAAGATGTAGCATATCCTAAATTAAATAGTATTGGTTTTTGAATACAACCCTGTGGTTATATTTTATTAAC…
AT-1.6	TTGTTTTTACTATCTTGATAGAATCAAAAAGTTATTTACATATTTAAATGATTTACGTAAACATATTTTAAAAAAATATGTCTACACCATTAACCATAAAAGAATAGCAATTAACTATTTATATTTTAGTATGTTAACAGGTTTATCAGGTGCTGCATTAGCTACCATGATTAGATTAGAGTTAGCACATCCTGGAAGCCCGTTCTTTAAAGGAGATTCTTTACGTTATTTACAAGTTGTTACAGCTCATGGTTTAATTATGGTCTTTTTTGTAGTTGTACCTATTTTATTCGGTGGTTTTGCTAATTTTTTAATTCCATATCATGTAGGTTCAAAAGATGTAGCATATCCTAGATTAAATAGTATTGGTTTTTGAATACAACCCTGTGGTTATATTTT…
AT-1.7	TGTTGTTTTTACTATCTTGATAGAATCAAAAAGTTATTTACATATTTAAATGATTTACGTAAACATATTTTAAAAAAATATGTCTACACCATTAACCATAAAAGAATAGCAATTAACTATTTATATTTTAGTATGTTAACAGGTTTATCAGGTGCTGCATTAGCTACCATGATTAGATTAGAGTTAGCACATCCTGGAAGCCCGTTCTTTAAAGGAGATTCTTTACGTTATTTACAAGTTGTTACAGCTCATGGTTTAATTATGGTCTTTTTTGTGGTTGTACCTATTTTATTCGGTGGTTTTGCTAATTTTTTAATTCCATATCATGTAGGTTCAAAAGATGTAGCATATCCTAGATTAAATAGTATTGGTTTTTGAATACAACCTTGTGGTTATATT…
AT-1.8	TGTTGTTTTTACTATCTTGATAGAATCAAAAAGTTATTTACATATTTAAATGATTTACGTAAACATATTTTAAAAAAATATGTCTACACCATTAACCATAAAAGAATAGCAATTAACTATTTATATTTTAGTATGCTAACAGGTTTATCAGGTGCTGCATTAGCTACCATGATTAGATTAGAGTTAGCACATCCTGGAAGCCCGTTCTTTAAAGGAGATTCTTTACGTTATTTACAAGTTGTTACAGCTCATGGTTTAATTATGGTCTTTTTTGTAGTTGTACCTATTTTATTCGGTGGTTTTGCTAATTTTTTAATTCCATATCATGTAGGTTCAAAAGATGTAGCATATCCTAGATTAAATAGTATTGGTTTTTGAATACAACCTTGTGGTTATATT…
AT-1.9	TGTTGTTTTTACTATCTTGATAGAATCAAAAAGTTATTTACATATTTAAATGATTTACGTAAACATATTTTAAAAAAATATGTCTACACCATTAACCATAAAAGAATAGCAATTAACTATTTATATTTTAGTATGATAACAGGTTTATCAGGTGCTGCATTAGCTACCATGATTAGATTAGAATTAGCACACCCTGGAAGCCCGTTCTTTAAAGGAGATTCTTTACGTTATTTACAAGTTGTTACAGCTCATGGTTTAATTATGGTCTTTTTTGTAGTTGTACCTATTTTATTTGGTGGTTTTGCTAATTTTTTAATTCCATATCACGTAGGTTCAAAAGATGTAGCATATCCTAGATTAAATAGTATTGGTTTTTGAATACAACCTTGTGGTTATATT…
AT-2.1	TATTTACATATTTAAATGATTTACGTAAACATATATTAAAAAAATATGTATATACAATTAACCATAAAAGAATTGCTATAAACTATTTATATTTTAGTATGGTAACTGGTTTATCAGGTGCTGCATTAGCAACAATGATTCGTTTAGAATTAGCACATCCAGGTAGTCCTTTTTTTAAAGGTGACTCATTACGTTATTTACAAGTTGTAACTGCGCATGGTCTAATTATGGTGTTTTTTGTTGTAGTACCTATTTTATTTGGTGGTTTTGCAAATTTTTTAATCCCTTACCATGTTGGTTCAAAAGATGTAGCATACCCAAGATTAAATAGTATTGGTTTTTGAATTCAACCTTGTGGTTATATATTACTAGCAAAAATTGGTTTTTTAAGACCTCAAT…
AT-2.2	TACTATCTTGATAGAATCAAAAAGTTATTTACATATTTAAATGATTTACGTAAACATATATTAAAAAAATATGTATATACAATTAACCATAAAAGAATTGCTATAAACTATTTATATTTTAGTATGGTAACTGGTTTATCAGGTGCTGCATTAGCAACAATGATTCGTTTAGAATTAGCACATCCAGGTAGTCCTTTTTTTAAAGGTGACTCATTACGTTATTTACAAGTTGTAACTGCGCATGGTCTAATTATGGTGTTTTTTGTTGTAGTACCTATTTTATTTGGTGGTTTTGCAAATTTTTTAATCCCTTATCATGTTGGTTCAAAAGATGTAGCATACCCAAGATTAAATAGTATTGGTTTTTGAATTCAACCTTGTGGTTATATATTACTAGCA…
AT-3.1	TTATTTAGATAAAATAAAAAAATTATTTACTTATTTTAACGATCTAAGAAAACATATATTAAAAAAATATGTTTATACTATTAATCATAAAAGAATAGCTATTAACTATTTATATTTTAGTATGGTTACAGGTTTATCAGGTGCAGCATTAGCTACAATGATTAGATTAGAATTAGCTCATCCAGGAAGTCCATTTTTTAAAGGTGATTCATTAAGATACTTACAAGTTATTACTGCTCATGGTTTAATTATGGTTTTTTTTGTAGTTGTACCAATATTATTTGGTGGTTTTGCTAATTTTTTAATTCCTTATCATGTTGGTTCAAAAGATGTAGCCTATCCTAAATTAAATATTATTGGTTTTTGAATACAACCTTGCGGTTATATATTATTAGCTAA…
AT-3.2	ATTATTTAGATAAAATAAAAAAATTATTTACTTATTTTAACGATCTAAGAAAACATATATTAAAAAAATATGTTTATACTATTAATCATAAAAGAATAGCTATTAACTATTTATATTTTAGTATGGTTACAGGTTTATCAGGTGCAGCATTAGCTACAATGATTAGATTAGAATTAGCTCATCCAGGAAGTCCATTTTTTAAAGGTGATTCATTAAGATACTTACAAGTTATTACTGCTCATGGTTTAATTATGGTTTTTTTTGTAGTTGTACCAATATTATTTGGTGGTTTTGCTAATTTTTTAATTCCTTATCATGTTGGTTCAAAAGATGTAGCCTATCCTAGATTAAATAGTATTGGTTTTTGAATACAACCTTGCGGTTATATATTATTAGCTA…
AT-3.3	TAATATTATTTAGATAAAATAAAAAAATTATTTACTTATTTTAACGATCTAAGAAAACATATATTAAAAAAATATGTTTATACTATTAATCATAAAAGAATAGCTATTAACTATTTATATTTTAGTATGGTTACAGGTTTATCAGGTGCAGCATTAGCTACAATGATTAGATTAGAATTAGCTCATCCAGGAAGTCCATTTTTTAAAGGTGATTCATTAAGATACTTACAAGTTATTACTGCTCATGGTTTAATTATGGTTTTTTTTGTAGTTGTACCAATATTATTTGGTGGTTTTGCTAATTTTTTAATTCCTTATCATGTTGGTTCAAAAGATGTAGCCTATCCTAGATTAAATAGTATTGGTTTTTGAATACAACCTTGCGGTTATATATTATTA…
AT-4.1	TTATTATTTAAATAAAATAAAAAAGCTATTTACTTATTTAAACGATTTAAGAAAACATATATTAAAGAAGTATGTTTATACTATTAACCATAAAAGAATTGCTATAAATTATTTATACTTTAGTATGGTAACAGGTTTATCAGGTGCTGCACTAGCAACTATGATTAGAATGGAATTAGCACACCCCGGAAGCCCATTTTTTAAAGGAGACTCTTTAAGATATTTACAAGTAGTTACAGCCCACGGTTTAATTATGGTCTTTTTTGTTGTTGTTCCTATTTTATTTGGTGGTTTTGCAAACTTTTTAATTCCATATCATGTAGGTTCTAAAGATGTAGCATACCCTAGATTAAATAGTATTGGTTTTTGAATACAACCATGTGGTTATATTTTATTAGC…
AT-5.1	TTATTTAGATAGAATAAAAAAATTATTTACATATTTAAATGATTTAAGAAAACATATTCTAAAAAAATACGTGTATACTATAAACCATAAAAGAATAGCCATAAATTATTTATATTTTAGTATGGTAACAGGTTTATCAGGTGCCGCATTAGCTACAATGATAAGAATGGAATTAGCGCATCCCGGTAGCCCGTTTTTTAAAGGTGACTCTTTAAGATACTTACAAGTAATTACTGCACACGGATTAATTATGGTATTCTTTGTTGTAGTACCTATTTTATTCGGTGGATTCGCTAATTTTTTAATACCATACCATGTCGGTTCTAAAGATGTAGCTTATCCAAGATTAAATAGTATTGGTTTTTGAATTCAACCTTGTGGTTATATTTTATTAGCTAA…
AT-6.1	GATAAAATAAAAAAATTATTTACTTATTTTAATGATTTAAGAAAACATGTATTAAAAAAATATGTTTATACAATTAATCATAAAAGAATAGCTATCAATTATTTATATTTTAGTATGGTTACAGGTTTATCAGGTGCTGCTCTTGCTACTATGATTAGAATGGAGTTAGCTCATCCTGGTAGCCCATTTTTTAAAGGTGATTCATTAAGATACTTACAAGTTATTACTGCTCATGGATTAATTATGGTTTTCTTTGTAGTAGTACCTATTTTATTTGGTGGTTTTGCAAATTTTTTAATCCCATATCACGTTGGTTCTAAAGATGTTGCATACCCTAGATTAAATAGTATAGGTTTTTGAATACAACCATGTGGTTATATTTTATTAGCTAAAATAGGT…
AT-6.2	GATAAAATAAAAAAATTATTTACTTATTTTAATGATTTAAGAAAACATGTATTAAAAAAATATGTTTATACAATTAATCATAAAAGAATAGCTATCAATTATTTATATTTTAGTATGGTTACAGGTTTATCAGGTGCTGCTCTTGCTACTATGATTAGAATGGAGTTAGCACACCCTGGTAGTCCATTTTTTAAAGGTGATTCATTAAGATATTTACAAGTTATTACTGCTCATGGATTAATTATGGTTTTCTTTGTAGTAGTACCTATTTTATTTGGTGGTTTTGCAAATTTTTTAATCCCATATCACGTCGGTTCTAAAGATGTCGCATATCCTAGACTAAATAGTATAGGTTTTTGAATACAACCTTGTGGTTATATTTTATTAGCTAAAATAGGT…
AT-6.3	GATAAAATAAAAAAATTATTTACTTATTTTAATGATTTAAGAAAACATGTATTAAAAAAATATGTTTATACAATTAATCATAAAAGAATAGCTATCAATTATTTATATTTTAGTATGGTTACAGGTTTATCAGGTGCTGCTCTTGCTACTATGATTAGAATGGAGTTAGCTCACCCTGGTAGTCCATTTTTTAAAGGTGATTCATTAAGATACTTACAAGTTATTACTGCTCATGGATTAATTATGGTTTTCTTTGTAGTAGTACCTATTTTATTTGGTGGTTTTGCAAATTTTTTAATCCCATATCACGTCGGTTCTAAAGATGTCGCATATCCTAGACTAAATAGTATAGGTTTTTGAATACAACCTTGTGGTTATATTTTATTAGCTAAAATAGGT…
AT-6.4	GATAAAATAAAAAAATTATTTACTTATTTTAATGATTTAAGAAAACATGTATTAAAAAAATATGTTTATACAATTAATCATAAAAGAATAGCTATCAATTATTTATATTTTAGTATGGTTACAGGTTTATCAGGTGCTGCTCTTGCTACTATGATTAGAATGGAGTTAGCTCACCCTGGTAGTCCATTTTTTAAAGGTGATTCATTAAGATACTTACAAGTTATTACTGCTCATGGATTAATTATGGTTTTCTTTGTAGTAGTACCTATTTTATTTGGTGGTTTTGCAAATTTTTTAATCCCATATCACGTCGGTTCTAAAGATGTCGCATATCCTAGACTAAATAGTATAGGTTTTTGAATACAACCTTGTGGTTATATTTTATTAGCTAAAATAGGT…
AT-6.5	GATAAAATAAAAAAATTATTTACTTATTTTAATGATTTAAGAAAACATGTATTAAAAAAATATGTTTATACAATTAATCATAAAAGAATAGCTATCAATTATTTATATTTTAGTATGGTTACAGGTTTATCAGGTGCTGCTCTTGCTACTATGATTAGAATGGAGTTAGCTCACCCTGGTAGTCCATTTTTTAAAGGTGATTCATTAAGATACTTACAAGTTATTACTGCTCATGGATTAATTATGGTTTTCTTTGTAGTAGTACCTATTTTATTTGGTGGTTTTGCAAATTTTTTAATCCCATATCACGTCGGTTCTAAAGATGTCGCATATCCTAGACTAAATAGTATAGGTTTTTGAATACAACCTTGTGGTTATATTTTATTAGCTAAAATAGGT…
AT-7.1	TTTTATTTAAATAATTTAAGAAAATTATTAACATATTTAAATGATTTAAGAAAGCATATATTAAAAAAATATGTATATACTATTAATCATAAAAGAATAGCAATTAACTATTTATATTTTAGTATGGTTACTGGTTTATCAGGAGCTGCTTTAGCTACAATGATTAGATTAGAATTAGCACACCCAGGAAGCCCATTTTTTAAAGGTGATTCTTTAAGATATTTACAAGTTATTACTGCACATGGATTAATTATGGTTTTTTTTGTAGTAGTTCCAATATTATTTGGGGGTTTTGCTAATTTTTTAATACCATATCATGTAGGTTCAAAAGATGTTGCTTATCCGAGATTAAATAGTATTGGGTTTTGAATACAACCTTGTGGTTATATACTATTAGCT…
AT-8.1	ATATTTAAATGATTTAAGAAAACACATTTTAAAAAAATATGTTTATACTATAAATCATAAAAGAATAGCAATAAATTATTTATATTTTAGTATGGTAACTGGTTTATCAGGTGCAGCTTTAGCTACTATGATTAGATTAGAATTAGCACACCCTGGTAGTCCATTTTTTAAAGGAGATTCTTTAAGATATTTGCAAGTTATTACAGCACATGGATTAATTATGGTGTTTTTTGTAGTTGTACCTATTTTATTTGGTGGTTTTGCTAATTTTTTAATACCATATCATGTAGGTTCTAAAGATGTTGCATATCCAAGATTAAACAGTATTGGTTTTTGAATACAACCTTGTGGTTATATTCTTTTAGCAAAAATTGGATTTTTAAGACCACAATTTTGAAG…
AT-9.1	TTTTACTTTAATAGAATAAAAAATATTATTACATATTTAAATGATTTAAGAAAACATGTTTTAAAAAAATATGTATATACAATAAACCATAAACGTATTGCTATTAATTATTTATATTTTAGTATGGTAACAGGTTTATCAGGTGCAGCTTTAGCTACTATGATTAGACTAGAATTAGCTCACCCTGGTAGTCCATTTTTTAAAGGTGATTCTTTAAGATATTTACAAGTTATTACAGCACACGGTTTAATTATGGTTTTTTTTGTTGTAGTTCCTATTTTATTTGGTGGTTTCGCTAATTTTTTAATCCCATATCACGTTGGTTCTAAAGATGTAGCTTACCCTCGTTTAAATAGTATTGGTTTTTGAATACAACCTTGTGGTTATATTTTATTAGCT…
AT-10.1	TTTTACTTTAACAGAATAAAAGGTATTATTACATATTTAAATGATTTAAGAAAACATGTTTTAAAAAAATATGTATATACAATAAACCATAAACGTATAGCTATAAATTATTTATATTTTAGTATGGTAACAGGTTTATCAGGTGCTGCTTTAGCTACTATGATTAGGTTAGAACTAGCTCATCCAGGTAGCCCATTTTTTAAAGGTGATTCCTTAAGATATTTACAAGTTATTACAGCGCATGGTTTAATTATGGTTTTTTTTGTTGTAGTCCCTATCTTATTTGGGGGTTTTGCTAATTTTTTAATACCTTACCACGTAGGTTCTAAAGATGTAGCTTACCCTCGTTTAAATAGTATCGGTTTTTGAATACAACCTTGTGGTTACATATTATTAGCT…
AT-11.1	TTTATTTTAACAGAATAAAAAATATTATTACATATTTAAACGATTTAAGAAAACATGTTTTAAAAAAATATGTATACACAATTAATCATAAACGTATTGCTATAAATTATTTATATTTTAGTATGGTAACCGGTTTATCTGGTGCTGCATTAGCTACTATGATTAGATTAGAGTTAGCTCACCCTGGTAGCCCATTTTTTAAAGGTGATTCTTTAAGATATTTACAAGTAATTACAGCACATGGTTTAATTATGGTTTTTTTTGTTGTAGTTCCTATTTTATTTGGTGGTTTTGCTAATTTTTTAATTCCATATCACGTAGGTTCTAAAGATGTTGCGTACCCTCGTTTAAATAGTATTGGTTTTTGAATACAACCTTGTGGTTATATCTTATTAGCAA…
AT-11.2	TATTATTAGTTTAATTTTATTTTAATAGAATAAAAAATATTATTACATATTTAAACGATTTAAGAAAACATGTTTTAAAAAAATATGTATACACAATTAATCATAAACGTATTGCTATAAATTATTTATATTTTAGTATGATAACTGGTTTATCTGGTGCTGCATTAGCTACTATGATTAGACTAGAATTAGCTCACCCTGGTAGCCCATTCTTTAAAGGTGATTCTTTAAGATATTTACAAGTAATTACAGCACATGGTTTAATTATGGTTTTTTTTGTTGTAGTTCCTATTTTATTTGGTGGTTTTGCTAATTTCTTAATTCCATATCATGTAGGTTCTAAAGATGTTGCATACCCTCGTTTAAATAGTATTGGTTTTTGAATACAACCTTGTGGTT…
AT-11.3	TTTTATTTTAATAGAATAAAAAATATTATTACATATTTAAACGATTTAAGAAAACATGTTTTAAAAAAATATGTATACACAATTAATCATAAACGTATTGCTATAAATTATTTATATTTTAGTATGATAACTGGTTTATCTGGTGCTGCATTAGCTACTATGATTAGACTAGAATTAGCTCACCCTGGTAGCCCATTTTTTAAAGGTGATTCTTTAAGATATTTACAAGTAATTACAGCACATGGTTTAATTATGGTTTTTTTTGTTGTAGTTCCTATTTTATTTGGTGGTTTTGCTAATTTCTTAATTCCATATCATGTAGGTTCTAAAGATGTTGCATACCCTCGTTTAAATAGTATTGGTTTTTGAATACAACCTTGTGGTTATATTTTATTAGCA…
AT-12.1	TTGTTAGTTTTTATTGCTTAAATAGAATAAAAAAAATTTTAACACATTTTAATGATTTAAGAAGACATATTTTAAAAAAATATGTTTATACTATAAACCATAAACGTATTGCTATAAATTATTTATATTTTAGTATGGTTACAGGTTTATCGGGTGCGTTATTAGCTACTATGATTAGATTAGAGTTAGCACATCCTGGAAGCCCCTTTTTTAAAGGTGATTCTTTAAGATATTTACAAGTTGTTACAGCACATGGTTTAATTATGGTATTTTTCGTTGTAGTACCTATTTTTTTTGGAGGTTTTGCTAACTTTTTAATCCCATATCATGTTGGTTCTAAAGATGTAGCATACCCTAGATTAAATAGTATTGGTTTTTGAATTCAACCATGTGGTTATA…
AT-13.1	TTGTATAAATAGAATAAAAAAAATATTAACACATTTTAATGATTTAAGAAGACATATATTAAAAAAATATGTATATACAATTAATCATAAAAGAATTGCTATTAATTATTTGTATTTTAGTATGGTGACAGGATTATCTGGTGCTTTATTAGCTACTATGATAAGATTAGAATTAGCTCATCCTGGTAGTCCATTTTTTAAGGGTGATTCTCTAAGATATTTACAAGTTGTAACTGCACATGGTTTAATTATGGTTTTTTTTGTAGTTGTTCCTATTTTTTTTGGTGGTTTTGCTAATTTTTTAATTCCATATCATGTTGGTTCTAAAGATGTAGCATATCCTAGATTAAATAGTATTGGTTTTTGAATACAACCTTGTGGTTATATTTTATTAGCTAA…
TreeholeM1-1	TATTATCTTGATAAAATAAAAAAATTATTTACATATTTGAATGATTTAAGAAAACATATATTAAAAAAATATGTTTATACTATTAATCATAAAAGAATAGCTATTAATTATTTATATTTTAGTATGATTACAGGTTTATCAGGTGCTGCATTAGCCACTATGATTAGAATGGAATTGGCGCATCCTGGTAGTCCATTTTTTAAAGGCGACTCCTTAAGATATCTTCAAGTAGTCACAGCGCATGGTTTAATTATGGTTTTTTTTGTTGTAGTACCTATTTTATTTGGTGGTTTTGCTAATTTTTTAATTCCTTATCATGTAGGTTCTAAAGACGTTGCTTACCCTAGATTAAATAGTATTGGTTTTTGAATACAACCTTGTGGTTACATTTTACTAGCT…
TreeholeM2-1	TATTATCTTGATAAAATAAAAAAATTATTTACATATTTGAATGATTTAAGAAAACATATATTAAAAAAATATGTTTATACTATTAATCATAAAAGAATAGCTATTAATTATTTATATTTTAGTATGATTACAGGTTTATCAGGTGCTGCATTAGCCACTATGATTAGAATGGAATTGGCGCATCCAGGTAGTCCATTTTTTAAAGGCGACTCCTTAAGATATCTTCAAGTAGTCACAGCGCATGGTTTAATTATGGTTTTTTTTGTTGTAGTACCTATTTTATTTGGTGGTTTTGCTAATTTTTTAATTCCCTATCATGTAGGTTCTAAAGATGTTGCTTACCCTAGATTAAATAGTATTGGTTTTTGAATACAACCTTGCGGTTACATTTTACTAGCT…
